# Supplementary material for: PARP Inhibition Shifts Murine Myeloid Cells Toward a More Tolerogenic Profile In Vivo
Source: Biomolecules. 2025 Aug 9;15(8):1149. doi: 10.3390/biom15081149 (PMC12384135; doi:10.3390/biom15081149)
Supplement: Supplementary file 1 [file biomolecules-15-01149-s001.zip › biomolecules-3727212_Table S1. Antibodies.xlsx]

## Sheet: ab_table
							remove?
Laser	Filter	Fluorophore	Antibody	Cat #	Vendor	Staining (ng per 100 μL)	Stock (ng/uL)	Dilution
355 (U)	379/28	BUV395	Ly6G	565964	BD	200	200	100x
	740/35	BUV737	CD11b	564443	BD		200	100x
405 (V)	450/50	BV421	Ly6C	128031	Biolegend	100	50	50x
	515/20	BV510	CD11c	744178	BD		200	200x
	710/50	BV711	CD80	740698	BD	20	200	1000x
	780/60	BV785	F4/80	123141	Biolegend	100	200	200x
488 (B)	515/20	FITC	CD192 (CCR2)	150607		200	500	250x
532 (G)	586/15	PE	CD124	144803	Biolegend	200	200	100x
	610/20	PE-Dazzle594	CD335	137629		150	200	133x	DUMP
			CD3e	100347		50	200	400x
			CD45R/B220	103258		50	200	400x
			TER-119	116243		12	200	1667x
	670/30	PE-Cy5	CD45 (LCA)	103109	Biolegend	25	200	800x
	780/60	PE-Cy7	CD206 (MMR)	151719		50	200	400x
628 (R)	670/30	AF647	CXCR2	149603		100	500	500x
Bead compensation controls were from eBioscience (#01-1111-42)
